# Supplementary material for: Relation between preoperative aerobic fitness estimated by steep ramp test performance and postoperative morbidity in colorectal cancer surgery: prospective observational study
Source: Br J Surg. 2021 Sep 18;109(2):155–9. doi: 10.1093/bjs/znab292 (PMC10364754; doi:10.1093/bjs/znab292)
Supplement: znab292_Supplementary_Data [file znab292_supplementary_data.zip]

Archive with 4 entries (4 files):
- Appendix S1.docx
- STROBE_checklist.docx
- Table S1 - Baseline characteristics excluded patients.docx
- Table S2 - Postoperative complications in total population.docx
